# Supplementary material for: Multi-Geometry Parameters Optimization of Large-Area Roll-to-Roll Nanoimprint Module Using Grey Relational Analysis and Artificial Neural Network
Source: Polymers (Basel). 2023 Jun 30;15(13):2909. doi: 10.3390/polym15132909 (PMC10346201; doi:10.3390/polym15132909)
Supplement: Supplementary file 1 [file polymers-15-02909-s001.zip]

Archive with 3 entries (3 files):
- Supplementary_S1.pdf
- Supplementary_S2.pdf
- Supplementary_S3.pdf
